# Supplementary material for: Encephalitis and poor neuronal death-mediated control of herpes simplex virus in human inherited RIPK3 deficiency
Source: Sci Immunol. Author manuscript; Available in PMC 2023 Jul 21. (PMC10337828; doi:10.1126/sciimmunol.ade2860)
Supplement: data file S1 [file NIHMS1911516-supplement-data_file_S1.xlsx]

## Sheet: Figure 2B and 2D raw values
Figure 2B
		NT	Luci	WT	R422	P493fs9*
Exon 2-3	replicate 1	5.92446	4.81988	74646.4	29870	82664.5
	replicate 2	4.73767	3.24239	76875.3	32393.8	81177.4
		NT	Luci	WT	R422	P493fs9*
Exon 9-10	replicate 1	5.3829	4.32854	91832.1	27287.3	94281.7
	replicate 2	4.51206	3.85262	94999.9	31064.2	95041.1
Figure 2D
		EV			WT			R422*			P493fs9*
		Mean	SEM		Mean	SEM		Mean	SEM		Mean	SEM
	50ng	0.534071	0.203981		37.5232	5.2414		1.34013	0.201605		33.4784	5.28145
	25ng	1.04058	0.261655		25.1818	4.64386		1.67726	0.428713		22.3602	5.41159
	12.5ng	1.12491	0.258984		10.6451	1.67207		1.539	0.306976		10.5556	2.52462

## Sheet: S Figure 2A 2C 2D raw values
S Figure 2A
		EV			WT			R422*			P493fs9*
		Mean	SD		Mean	SD		Mean	SD		Mean	SD
	50ng	0.00663834	6.13562e-05		6.01484	1.14508		4.06677	0.137031		3.24659	0.202939
	25ng	0.0059484	0.00141552		1.82337	0.0776631		0.567012	0.00214598		1.04326	0.0847963
	12.5ng	0.00656693	0.00201056		0.588821	0.00390272		0.184145	0.0316525		0.464875	0.00636606
S Figure 2C
		EV	WT	R422*	P493fs9*	A48V	L131M	G177R	E260V	T300M	S360A	G423R	P492Q	P509S
	Replicate 1	0.902533	41.7415	1.04764	41.6428	41.4596	22.7405	47.4679	40.8332	43.2873	49.5901	50.1596	49.1079	48.894
	Replicate 2	1.01614	44.3369	1.40271	48.6427	36.9037	24.2165	49.0642	54.9027	48.0887	55.0326	65.5749	56.5848	47.1185
	Replicate 3	1.08133	43.5117	1.21591	46.6885	35.2936	23.7954	57.0157	48.9158	48.2001	44.7142	49.687	55.3403	44.2632
S Figure 2D
		NT	EV	WT	R422*	P493fs9*	A48V	L131M	G177R	E260V	T300M	S360A	G423R	P492Q	P509S
Exon 2-3	Replicate 1	4.37804	4.28212	1019.54	1209.96	1598.09	1301.52	1817.87	3235.73	2191.06	1550.77	2058.24	2509.26	2007.59	1425.8
	Replicate 2	4.46832	4.42899	1002.93	1219.56	1810.11	1429.28	2071.57	2161.16	2389.75	1788.31	2106.23	2598.63	1949.78	1465.79
	Replicate 3	4.603	4.712	1242.86	1350.43	1921.05	1989.99	2600.76	1868.6	2352.98	1962.99	2225.82	3120.54	1966.87	1845.64
		NT	EV	WT	R422*	P493fs9*	A48V	L131M	G177R	E260V	T300M	S360A	G423R	P492Q	P509S
Exon 9-10	Replicate 1	7.31229	7.14759	1654.28	2037.27	2792.25	2357.8	3122.5	3640.67	3796.56	2641.99	3756.8	4361.61	3674.72	2529.1
	Replicate 2	9.21526	7.60496	1770.37	2063.68	3273.44	2639.92	3467.7	3865.12	4100.77	3233.28	3956.98	4500.33	3621.02	2654.49
	Replicate 3	6.231	6.527	1684.75	1914.1	2839.82	3052.7	3729.26	2677.55	3535.67	3135.38	3529.35	4725.59	3054.35	3020.46

## Sheet: Figure 3 raw values
Figure 3A
		Parental	RIPK3 KO
		NT	NT	Luci	WT	R422*	P493fs9*
Exon 2-3	Replicate 1	0.196871	0.139105	0.325696	20.3016	30.0383	11.4054
	Replicate 2	0.148645	0.130634	0.28679	17.1375	24.5697	10.2474
	Replicate 3	0.115254	0.126365	0.156703	30.1228	44.0185	18.0128
		Parental	RIPK3 KO
		NT	NT	Luci	WT	R422*	P493fs9*
Exon 9-10	Replicate 1	0.151044	0.114709	0.16007	28.6857	44.7619	17.1598
	Replicate 2	0.786096	0.17662	0.286504	18.0035	28.9578	11.1188
	Replicate 3	1.62579	0.410165	0.192392	33.5953	53.6313	20.0923
Figure 3C
		WT		R422*		P493fs9*
		Replicate 1	Replicate 2	Replicate 1	Replicate 2	Replicate 1	Replicate 2
CHX (h)	0	1	1	1	1	1	1
	3	0.614452	0.792708	0.77701	1.10484	0.298107	0.255446
	6	0.886801	0.702466	0.73175	0.905766	0.248424	0.412277
	9	0.561042	0.635052	0.611978	0.682743	0.445066	0.276635
Figure 3F
			EV			WT			R422*			P493fs9*
			Replicate 1	Replicate 2	Replicate 3	Replicate 1	Replicate 2	Replicate 3	Replicate 1	Replicate 2	Replicate 3	Replicate 1	Replicate 2	Replicate 3
	D	2h	91.7371	88.6219	101.965	100.019	100.193	96.8732	96.7451	93.2908	90.0834	96.2893	94.4012	95.8275
		4h	102.139	98.3847	103.871	116.424	93.7937	98.0267	97.1938	121.508	94.0817	91.5755	99.1786	90.1256
		6h	99.2731	104.397	101.265	95.4214	96.2474	96.7436	101.652	101.412	104.795	101.291	90.8365	99.6082
		8h	99.2552	95.1027	96.0247	101.469	97.5735	102.246	100.032	98.6964	100.293	98.1357	99.6764	95.8563
			EV			WT			R422*			P493fs9*
			Replicate 1	Replicate 2	Replicate 3	Replicate 1	Replicate 2	Replicate 3	Replicate 1	Replicate 2	Replicate 3	Replicate 1	Replicate 2	Replicate 3
	P	2h	100.526	105.108	98.3503	97.4649	94.7267	95.1996	92.5082	93.9404	95.1537	94.0547	98.298	94.2995
		4h	118.951	113.484	114.014	104.55	91.1216	87.7758	117.598	118.392	114.915	93.9538	99.1938	100.047
		6h	101.831	103.777	102.053	92.3788	90.2241	91.9622	96.7653	102.001	108.09	95.2793	94.8713	95.7657
		8h	100.901	106.745	105.42	97.4723	94.7657	94.8517	97.2994	98.2538	101.464	90.7308	96.1516	90.5994
			EV			WT			R422*			P493fs9*
			Replicate 1	Replicate 2	Replicate 3	Replicate 1	Replicate 2	Replicate 3	Replicate 1	Replicate 2	Replicate 3	Replicate 1	Replicate 2	Replicate 3
	PB	2h	100.104	94.3506	95.5249	97.3716	103.247	98.0334	104.443	100.669	96.725	98.6521	101.115	97.4127
		4h	105.822	105.505	101.815	75.264	79.3955	76.5722	111.133	107.322	105.603	95.1349	92.2891	92.0164
		6h	98.0812	112.918	113.774	52.8074	53.9157	52.8139	114.863	116.336	100.298	76.2007	77.203	75.8633
		8h	96.4284	93.3805	104.539	32.971	33.3561	33.3959	97.3443	101.585	87.8903	50.3483	48.9635	47.5664
		Ordinary one-way ANOVA of PB_4h
		Tukey's multiple comparisons test	Mean Diff.	95.00% CI of diff.	Below threshold?	Summary	Adjusted P Value
		WT vs. R422*	-30.94	-36.85 to -25.03	Yes	****	<0.0001
		WT vs. P493fs9*	-16.07	-21.98 to -10.16	Yes	***	0.0001
		Ordinary one-way ANOVA of PB_6h
		Tukey's multiple comparisons test	Mean Diff.	95.00% CI of diff.	Below threshold?	Summary	Adjusted P Value
		WT vs. R422*	-57.32	-73.72 to -40.92	Yes	****	<0.0001
		WT vs. P493fs9*	-23.24	-39.64 to -6.845	Yes	**	0.0082
		Ordinary one-way ANOVA of PB_8h
		Tukey's multiple comparisons test	Mean Diff.	95.00% CI of diff.	Below threshold?	Summary	Adjusted P Value
		WT vs. R422*	-62.37	-74.38 to -50.35	Yes	****	<0.0001
		WT vs. P493fs9*	-15.72	-27.73 to -3.707	Yes	*	0.0129
			EV			WT			R422*			P493fs9*
			Replicate 1	Replicate 2	Replicate 3	Replicate 1	Replicate 2	Replicate 3	Replicate 1	Replicate 2	Replicate 3	Replicate 1	Replicate 2	Replicate 3
	PBZ	2h	103.865	95.9315	111.296	98.1618	95.7274	90.5158	102.428	97.9523	96.4431	95.7175	98.6657	95.713
		4h	108.216	103.049	98.6798	56.7237	57.0726	48.2773	111.202	103.33	94.1464	81.4632	81.1358	75.6787
		6h	117.397	110.743	111.648	43.5545	44.0909	40.5613	100.164	113.168	115.511	56.9632	54.0746	53.7012
		8h	105.051	98.1882	100.527	46.773	43.0888	39.9587	100.393	100.137	94.8902	45.6336	45.7708	39.4735
		Ordinary one-way ANOVA of PBZ_4h
		Tukey's multiple comparisons test	Mean Diff.	95.00% CI of diff.	Below threshold?	Summary	Adjusted P Value
		WT vs. R422*	-48.87	-63.83 to -33.90	Yes	****	<0.0001
		WT vs. P493fs9*	-25.4	-40.37 to -10.44	Yes	**	0.0028
		Ordinary one-way ANOVA of PBZ_6h
		Tukey's multiple comparisons test	Mean Diff.	95.00% CI of diff.	Below threshold?	Summary	Adjusted P Value
		WT vs. R422*	-66.88	-79.16 to -54.60	Yes	****	<0.0001
		WT vs. P493fs9*	-12.18	-24.45 to 0.09961	No	ns	0.0519
		Ordinary one-way ANOVA of PBZ_8h
		Tukey's multiple comparisons test	Mean Diff.	95.00% CI of diff.	Below threshold?	Summary	Adjusted P Value
		WT vs. R422*	-55.2	-64.10 to -46.30	Yes	****	<0.0001
		WT vs. P493fs9*	-0.3525	-9.257 to 8.552	No	ns	0.9992
			EV			WT			R422*			P493fs9*
			Replicate 1	Replicate 2	Replicate 3	Replicate 1	Replicate 2	Replicate 3	Replicate 1	Replicate 2	Replicate 3	Replicate 1	Replicate 2	Replicate 3
	D	2h	109.524	105.267	102.886	100.726	95.8064	106.383	116.66	100.956	102.265	106.74	103.723	103.019
		4h	95.316	99.8704	100.419	94.8313	102.124	94.8005	91.8896	98.1849	97.1423	99.8868	114.277	104.956
		6h	97.6863	98.7589	98.6202	104.858	104.81	101.92	100.028	93.2473	98.865	103.922	106.147	98.1953
		8h	103.138	104.193	102.286	96.9463	102.644	99.1204	99.6551	104.693	96.6306	104.615	103.992	97.7248
			EV			WT			R422*			P493fs9*
			Replicate 1	Replicate 2	Replicate 3	Replicate 1	Replicate 2	Replicate 3	Replicate 1	Replicate 2	Replicate 3	Replicate 1	Replicate 2	Replicate 3
	T	2h	102.491	100.454	100.231	95.2458	92.6623	94.9715	93.8134	106.25	92.9757	99.3784	96.4604	98.0652
		4h	107.577	103.2	97.7759	102.328	105.871	99.5665	101.69	98.08	95.2593	104.911	102.727	101.625
		6h	95.8202	100.656	103.467	101.538	103.53	103.072	100.22	99.5111	102.51	98.6831	103.12	96.6948
		8h	100.354	90.0345	90.1114	96.6197	94.6638	93.3502	95.5572	100.591	100.172	100.372	100.001	97.0743
			EV			WT			R422*			P493fs9*
			Replicate 1	Replicate 2	Replicate 3	Replicate 1	Replicate 2	Replicate 3	Replicate 1	Replicate 2	Replicate 3	Replicate 1	Replicate 2	Replicate 3
	TB	2h	105.044	100.968	97.862	97.6427	98.3675	94.2946	101.368	101.127	101.798	98.7855	93.2425	90.4043
		4h	99.7907	104.029	99.8818	87.7833	83.3007	83.7105	102.67	100.484	97.31	99.784	93.0209	88.0268
		6h	89.9632	89.8068	88.1139	59.6922	59.4506	59.3447	92.5575	94.2442	88.756	72.2561	77.1082	74.1209
		8h	79.8648	74.1449	72.7064	28.2723	25.9132	23.7825	79.7997	73.233	74.7396	49.5361	48.7642	47.6791
		Ordinary one-way ANOVA of TB_4h
		Tukey's multiple comparisons test	Mean Diff.	95.00% CI of diff.	Below threshold?	Summary	Adjusted P Value
		WT vs. R422*	-15.22	-24.84 to -5.608	Yes	**	0.0042
		WT vs. P493fs9*	-8.679	-18.29 to 0.9358	No	ns	0.0776
		Ordinary one-way ANOVA of TB_6h
		Tukey's multiple comparisons test	Mean Diff.	95.00% CI of diff.	Below threshold?	Summary	Adjusted P Value
		WT vs. R422*	-32.36	-37.42 to -27.30	Yes	****	<0.0001
		WT vs. P493fs9*	-15	-20.06 to -9.940	Yes	****	<0.0001
		Ordinary one-way ANOVA of TB_8h
		Tukey's multiple comparisons test	Mean Diff.	95.00% CI of diff.	Below threshold?	Summary	Adjusted P Value
		WT vs. R422*	-49.93	-57.34 to -42.53	Yes	****	<0.0001
		WT vs. P493fs9*	-22.67	-30.08 to -15.27	Yes	****	<0.0001
			EV			WT			R422*			P493fs9*
			Replicate 1	Replicate 2	Replicate 3	Replicate 1	Replicate 2	Replicate 3	Replicate 1	Replicate 2	Replicate 3	Replicate 1	Replicate 2	Replicate 3
	TBZ	2h	91.6592	100.645	93.6495	91.2789	96.5232	106.689	98.4539	94.9768	103.536	90.3726	89.1611	91.7559
		4h	93.0113	95.0002	96.5915	50.7103	48.0683	44.0105	103.206	98.1615	90.3336	65.8056	61.2219	61.5585
		6h	88.3471	92.6324	92.3947	40.4257	37.2759	34.9908	96.6686	98.8768	95.7761	45.0799	42.3809	39.3374
		8h	82.7678	87.7599	88.3811	29.677	34.023	28.5715	94.6857	97.4564	95.5857	35.3371	34.857	29.3575
		Ordinary one-way ANOVA of TBZ_4h
		Tukey's multiple comparisons test	Mean Diff.	95.00% CI of diff.	Below threshold?	Summary	Adjusted P Value
		WT vs. R422*	-49.64	-60.03 to -39.24	Yes	****	<0.0001
		WT vs. P493fs9*	-15.27	-25.66 to -4.872	Yes	**	0.0067
		Ordinary one-way ANOVA of TBZ_6h
		Tukey's multiple comparisons test	Mean Diff.	95.00% CI of diff.	Below threshold?	Summary	Adjusted P Value
		WT vs. R422*	-59.54	-65.95 to -53.13	Yes	****	<0.0001
		WT vs. P493fs9*	-4.702	-11.11 to 1.709	No	ns	0.1657
		Ordinary one-way ANOVA of TBZ_8h
		Tukey's multiple comparisons test	Mean Diff.	95.00% CI of diff.	Below threshold?	Summary	Adjusted P Value
		WT vs. R422*	-65.15	-72.41 to -57.90	Yes	****	<0.0001
		WT vs. P493fs9*	-2.427	-9.684 to 4.830	No	ns	0.7155
Figure 3G
				Luci			WT			R422*			P493fs9*
			D	100	100	100	100	100	100	100	100	100	100	100	100
			LPS	111.051	109.816	106.746	108.959	101.547	107.668	107.631	105.858	109.499	110.309	99.4094	94.5596
			LPS + BV6	79.3217	82.1378	76.5184	37.9468	40.5018	39.5117	86.4454	90.0503	94.98	80.1735	80.6358	75.8551
			LPS + BV6 + zVAD	102.373	101.197	102.346	46.1384	50.3214	49.1863	104.663	107.547	110.329	73.1412	69.3164	79.3151
			LB group_Ordinary one-way ANOVA
			Tukey's multiple comparisons test	Mean Diff.	95.00% CI of diff.	Below threshold?	Summary	Adjusted P Value
			WT vs. R422*	-51.17	-58.89 to -43.45	Yes	****	<0.0001
			WT vs. P493fs9*	-39.57	-47.29 to -31.85	Yes	****	<0.0001
			LBZ group_Ordinary one-way ANOVA
			Tukey's multiple comparisons test	Mean Diff.	95.00% CI of diff.	Below threshold?	Summary	Adjusted P Value
			WT vs. R422*	-58.96	-67.09 to -50.84	Yes	****	<0.0001
			WT vs. P493fs9*	-25.38	-33.50 to -17.25	Yes	****	<0.0001
Figure 3H
				Luci						WT						R422*						P493fs9*
			NI	100	100	100	100	100	100	100	100	100	100	100	100	100	100	100	100	100	100	100	100	100	100	100	100
			HSV-1	106.26	102.734	104.585	99.9351	102.468	103.177	71.7363	68.6135	70.0712	68.631	63.4447	68.5691	111.852	102.725	116.855	102.525	99.0458	109.088	76.631	80.7206	85.2388	72.7971	74.4726	71.1771
			HSV1 group_Ordinary one-way ANOVA
			Tukey's multiple comparisons test	Mean Diff.	95.00% CI of diff.	Below threshold?	Summary	Adjusted P Value
			WT vs. R422*	-38.5	-45.97 to -31.03	Yes	****	<0.0001
			WT vs. P493fs9*	-8.329	-15.80 to -0.8578	Yes	*	0.0255

## Sheet: S Figure 3F 3H raw values
Figure S3F
		Luci			WT			R422*			P493fs9*
		Replicate 1	Replicate 2	Replicate 3	Replicate 1	Replicate 2	Replicate 3	Replicate 1	Replicate 2	Replicate 3	Replicate 1	Replicate 2	Replicate 3
	D	100	100	100	100	100	100	100	100	100	100	100	100
	CHX	113.093	114.05	110.389	102.316	112.936	99.3248	108.131	94.1788	103.376	91.4834	99.0165	100.625
	TNF + CHX	52.7299	53.7761	50.3658	45.59	49.8156	47.3566	49.6241	44.5415	48.3773	52.8495	52.1717	48.9641
Figure S3H
		WT						D142N
	NI	100	100	100	100	100	100	100	100	100	100	100	100
	HSV-1	75.0032	74.2639	71.0815	69.372	64.11	60.9014	93.1444	98.7256	96.1265	100.947	106.474	95.5208
		Column B	D142N
		vs.	vs.
		Column A	WT
		Paired t test
		P value	0.0004
		P value summary	***
		Significantly different (P < 0.05)?	Yes
		One- or two-tailed P value?	Two-tailed
		t, df	t=8.361, df=5
		Number of pairs	6

## Sheet: Figure 4A G H raw values
Figure 4A
		EBV-B				SV40-F				Primary-F
	Exon 2-3	Ctrls	P1			Ctrls	P1			Ctrls	P1
		0.273613	0.163997			1.63805	3.13562			24.5075	2.97636
		0.288584	0.169743			1.38467	3.06207			72.2341	2.96232
		0.238319				3.93976				8.01243
		0.240963				4.18382				13.4911
		0.212603				5.42867				7.89681
		0.189436				7.15779				7.33273
		0.274067				1.83371				4.72525
		0.197327				1.72804				4.5303
		0.237055				3.01415				36.0584
		0.215865				3.00741				38.0252
		0.155292	0.099136			5.90058				11.8247	6.80393
		0.174723	0.0963827			7.30896				14.2579	6.56251
		0.144109				1.20239				9.03761
		0.147511				1.21924				10.2173
		0.140559				4.85587				3.66009
		0.155183				4.4653				3.28244
		0.120792				7.03031				7.63688
		0.113882				5.25644				9.63977
		0.12328				3.25034	3.28954			4.75856
		0.17668				2.66705	2.7684			5.42788
						6.18428
						6.87491
						5.3247
						4.68934
						3.55387
						4.05387
						6.85661
						7.19221
						9.91875
						7.43092
						3.57023
						2.84406
						11.3036
						10.6572
						9.02509
						8.07355
		EBV-B				SV40-F				Primary-F
	Exon 9-10	Ctrls	P1			Ctrls	P1			Ctrls	P1
		0.253206	0.126348			0.0548063	0.13831			15.3456	1.71106
		0.205497	0.146421			0.0523413	0.132014			43.397	1.76917
		0.216261				0.175589				4.65715
		0.165791				0.142619				8.19549
		0.235624				0.180097				6.09069
		0.174771				0.177198				4.01821
		0.187458				0.0616562				1.72972
		0.174504				0.076957				4.30929
		0.267185				0.105516				28.0881
		0.193094				0.108913				27.863
		0.15723	0.0892834			0.206332				8.67945	4.43216
		0.15109	0.0812369			0.216385				9.42973	4.14312
		0.123885				0.0525794				9.52792
		0.134154				0.0461297				9.38448
		0.111844				0.153111				3.69506
		0.121499				0.146501				3.23983
		0.107565				0.232263				5.40799
		0.103643				0.208333				7.68428
		0.155678				0.104107	0.159682			4.26838
		0.199824				0.142213	0.172256			4.57149
						0.226187
						0.204857
						0.194316
						0.192903
						0.145887
						0.142247
						0.33341
						0.298678
						0.315974
						0.308012
						0.192564
						0.175148
						0.674452
						0.587354
						0.435781
						0.45361
Figure 4G
		Ctrls									P1									P1 + Luci									P1 + WT RIPK3									P1 + D142N RIPK3
	D	100	100	100	100	100	100	100	100	100	103.18	96.4404	100.379	98.4078	100.302	101.29	91.5227	93.1367	115.341	99.64	103.848	96.5123	92.5042	102.597	104.899	76.4111	99.6053	123.984	99.8882	98.8961	101.216	93.787	101.46	104.753	88.6168	96.0043	115.379	96.8236	101.443	101.734	95.3335	104.914	99.7527
	P	100.197	97.3146	107.033	99.9423	98.0843	94.8829	98.6262	105.058	99.7657	101.583	107.656	108.915	101.068	100.15	100.554	97.7688	100.094	98.1013	99.6275	95.5612	100.742	96.063	96.2248	98.6849	97.6564	95.3709	90.4961	93.5502	94.9158	103.31	99.2189	100.021	103.519	99.4536	96.6823	102.347	101.372	99.8945	98.7683	96.979	100.594	96.6685
	PB	60.7807	58.6927	76.4211	45.4644	58.5557	54.0631	41.4249	57.4069	52.4085	87.6371	80.9013	90.2718	78.8411	71.0435	76.1832	78.5674	73.3036	73.2333	89.6242	87.9786	85.6669	83.3231	76.5356	75.6217	77.2571	72.955	82.2258	40.3304	49.4664	55.9341	57.5046	55.3913	60.16	45.1885	50.2859	48.9594	63.1561	61.1944	63.1943	46.8922	50.2707	53.1591
	PBZ	42.6379	38.0933	41.3365	64.1726	55.5049	54.8	61.8457	52.5456	49.8645	83.2894	94.0122	87.2387	70.6044	69.3446	72.459	69.4624	69.2178	68.4981	90.9764	91.8846	93.991	77.7513	81.7263	74.802	63.1339	72.6737	66.1924	62.2104	64.0321	58.3822	54.7452	57.1612	53.3132	53.6487	50.7416	57.814	73.9747	73.8469	72.905	69.0771	72.2089	75.7444
	PB group_Ordinary one-way ANOVA
	Tukey's multiple comparisons test	Mean Diff.	95.00% CI of diff.	Below threshold?	Summary	Adjusted P Value
	Ctrls vs. P1	-22.75	-32.67 to -12.83	Yes	****	<0.0001
	P1 vs. P1 + Luci	-2.356	-12.27 to 7.561	No	ns	0.9593
	P1 vs. P1 + WT RIPK3	27.42	17.50 to 37.34	Yes	****	<0.0001
	P1 vs. P1 + D142N RIPK3	22.58	11.49 to 33.66	Yes	****	<0.0001
	PBZ group_Ordinary one-way ANOVA
	Tukey's multiple comparisons test	Mean Diff.	95.00% CI of diff.	Below threshold?	Summary	Adjusted P Value
	Ctrls vs. P1	-24.81	-36.11 to -13.52	Yes	****	<0.0001
	P1 vs. P1 + Luci	-3.223	-14.52 to 8.070	No	ns	0.9234
	P1 vs. P1 + WT RIPK3	19.12	7.827 to 30.41	Yes	***	0.0002
	P1 vs. P1 + D142N RIPK3	3.055	-9.571 to 15.68	No	ns	0.9566
Figure 4H
		Ctrls									P1									P1 + Luci									P1 + WT RIPK3									P1 + D142N RIPK3
	D	100	100	100	100	100	100	100	100	100	101.222	95.0805	103.698	98.4078	100.302	101.29	96.7627	100.296	102.941	96.6127	101.279	102.109	92.5042	102.597	104.899	94.6563	100.93	104.413	101.352	97.4129	101.235	93.787	101.46	104.753	92.0586	100.345	107.597	96.8236	101.443	101.734	94.8358	102.164	103
	T	98.9871	99.2053	119.228	96.9237	105.296	99.0179	86.4627	104.64	88.8795	110.754	108.498	113.68	101.068	100.15	100.554	96.6065	95.9267	99.448	108.366	114.033	110.214	96.063	101.547	98.6849	96.3267	98.9808	102.28	100.575	97.4807	103.272	99.2189	100.021	98.0153	96.9993	98.3636	101.048	96.5343	95.0568	98.7683	96.2484	94.1528	100.458
	TB	58.3162	58.5569	73.627	69.7489	70.6721	63.8892	57.5649	48.66	62.8248	94.4887	83.3055	92.5644	78.8411	85.6294	83.4762	71.3079	72.6752	73.6449	96.2464	90.4311	91.4279	83.3231	76.5356	75.6217	72.9744	73.4013	73.4748	57.1729	52.6707	53.1298	57.5046	55.3913	60.16	53.3341	50.3178	51.5022	63.1561	61.1944	63.1943	55.3246	56.2953	54.4314
	TBZ	43.7145	46.6935	62.6758	48.8366	42.7414	51.46	40.8707	39.5661	37.0929	91.6882	89.1422	90.315	70.6044	69.3446	72.459	70.0568	69.7145	67.4513	103.284	92.9529	83.3744	77.7513	81.7263	74.802	69.0422	67.7282	61.0327	67.5226	66.3113	62.2295	54.7452	57.1612	53.3132	50.4858	50.0257	50.4713	73.9747	73.8469	72.905	65.7556	66.7165	62.5637
	TB group_Ordinary one-way ANOVA
	Tukey's multiple comparisons test	Mean Diff.	95.00% CI of diff.	Below threshold?	Summary	Adjusted P Value
	Ctrls vs. P1	-19.12	-28.76 to -9.477	Yes	****	<0.0001
	P1 vs. P1 + Luci	0.2775	-9.365 to 9.920	No	ns	>0.9999
	P1 vs. P1 + WT RIPK3	27.19	17.55 to 36.84	Yes	****	<0.0001
	P1 vs. P1 + D142N RIPK3	22.84	12.06 to 33.62	Yes	****	<0.0001
	TBZ group_Ordinary one-way ANOVA
	Tukey's multiple comparisons test	Mean Diff.	95.00% CI of diff.	Below threshold?	Summary	Adjusted P Value
	Ctrls vs. P1	-30.79	-43.38 to -18.21	Yes	****	<0.0001
	P1 vs. P1 + Luci	-2.324	-14.91 to 10.26	No	ns	0.9837
	P1 vs. P1 + WT RIPK3	19.83	7.250 to 32.42	Yes	***	0.0006
	P1 vs. P1 + D142N RIPK3	7.459	-6.610 to 21.53	No	ns	0.5565

## Sheet: S Figure 4E F raw values
Figure S4A
			Replicate1	Replicate2	Replicate3	Replicate4
	hSCs-derived cortical neurons	C1	0.00063401	0.00035723	0.0003525	0.0003119
		C2	0.00039672	0.00031449
		C3	0.00048642	0.00051974
		EBV-B	0.00670486	0.00802485	0.00867906	0.00895036
		Primary-F	0.0184898	0.0198164	0.00868635	0.00722489
		SV40-F	0.00170265	0.00229178	0.0659931	0.0685939
		HEK293T	2.3633e-05	3.6794e-05
		HT29	0.104987	0.09141
Figure S4B
		Ctrls	P493fs9* het
	Exon 2-3	0.0358882	0.104418
		0.140863	0.0445256
		0.0417282
		0.0944538
		0.206653
		0.115167
		Ctrls	P493fs9* het
	Exon 9-10	0.0443817	0.103251
		0.144079	0.0546307
		0.0388484
		0.0830446
		0.208529
		0.108387
Figure S4E
		Ctrls									P1									TLR3-/-
	D	100	100	100	100	100	100	100	100	100	100	100	100							100	100	100
	P	74.9578	66.8627	75.21	68.3888	68.3615	82.5905	66.8846	68.0402	67.6979	87.3561	80.7657	85.3283							81.5454	76.7827	108.953
	PB	20.4906	19.0645	32.5982	19.5659	18.9742	33.8359	26.2422	33.4417	36.2407	72.5483	70.9614	77.7045							62.9676	71.6622	92.5553
	PBZ	52.2511	36.898	39.2839	46.3892	38.4292	36.8988	64.6423	62.9586	60.9579	67.4139	63.4106	75.3174							68.999	69.2375	89.3676
	PB group_Ordinary one-way ANOVA
	Tukey's multiple comparisons test	Mean Diff.	95.00% CI of diff.	Below threshold?	Summary	Adjusted P Value
	Ctrls vs. P1	-47.02	-62.57 to -31.47	Yes	****	<0.0001
	PBZ group_Ordinary one-way ANOVA
	Tukey's multiple comparisons test	Mean Diff.	95.00% CI of diff.	Below threshold?	Summary	Adjusted P Value
	Ctrls vs. P1	-19.97	-39.49 to -0.4503	Yes	*	0.0449
Figure S4F
		Ctrls									P1									TLR3-/-
	D	100	100	100	100	100	100	100	100	100	100	100	100							100	100	100
	T	93.3689	100.209	101.522	99.685	101.774	91.1295	103.686	99.8402	96.111	90.3853	98.0508	99.4783							90.2845	84.4807	99.9556
	TB	56.4211	67.3401	60.9727	75.4696	75.1522	68.8885	88.2867	85.7103	83.0169	73.9651	82.1055	92.3907							66.4861	63.2915	87.3718
	TBZ	63.6623	61.7891	63.4078	73.4271	75.0097	69.854	84.068	73.9701	73.5314	78.3232	87.4339	84.2712							63.4325	74.4111	80.2932
	TB group_Ordinary one-way ANOVA
	Tukey's multiple comparisons test	Mean Diff.	95.00% CI of diff.	Below threshold?	Summary	Adjusted P Value
	Ctrls vs. P1	-4.775	-30.63 to 21.08	No	ns	0.8657
	TBZ group_Ordinary one-way ANOVA
	Tukey's multiple comparisons test	Mean Diff.	95.00% CI of diff.	Below threshold?	Summary	Adjusted P Value
	Ctrls vs. P1	-12.37	-24.90 to 0.1486	No	ns	0.0529
Figure S4G
			P1								P1
					RIPK3								RIPK3
		Ctrls	NT	Luci	WT	D142N				Ctrls	NT	Luci	WT	D142N
	Exon 2-3	0.0713931	0.056509	0.0362944	10.5504	9.39688			Exon 9-10	0.0661208	0.0842721	0.0548695	15.2565	12.8222
		0.0532591	0.0491507	0.0359697	10.0353	8.9967				0.06044	0.0683661	0.0747603	14.8498	14.127
		0.0590207	0.0566155	0.0498881	10.2472	9.1161				0.0534317	0.0947001	0.0663134	15.4471	15.1084
		0.141285								0.110528
		0.130426								0.109888
		0.136837								0.120482
		0.0460236								0.0366124
		0.0432674								0.0425976
		0.0378845								0.0472203
		0.119972								0.0803784
		0.10829								0.0805205
		0.115485								0.241356
		0.332681								0.242926
		0.356939								0.232114
		0.325468								0.243556
		0.429396								0.305638
		0.377496								0.310442
		0.453684								0.310651

## Sheet: Figure 5D raw values
Figure 5D
IFNB		Ctrls																		P1																		TLR3-/- pt
	NS	7.788	7.788	7.788	7.788	7.788	7.788	7.788	7.788	7.788	12.453	8.583	8.583	8.583	8.583	8.583	8.583	8.583	8.583	8.538	7.788	7.788		11.952	8.583	10.422												7.788	7.788	7.788		8.583	8.583	8.583
	1 ug/ml PolyIC	296.584	298.316	278.498	105.358	78.755	77.524	205.805	204.029	193.85	152.345	151.601	152.097	26.402	26.623	33.954	39.282	52.955	47.708	163.979	178.138	174.636		67.262	30.001	30.755												7.788	7.788	7.788		8.583	8.583	8.583
	5 ug/ml PolyIC	251.881	245.957	273.768	89.093	88.943	77.524	260.877	280.171	237.967	191.858	201.659	188.071	47.908	45.3	66.508	130.899	134.435	127.518	246.397	235.28	255.798		77.303	91.603	106.582												7.788	9.348	7.788		9.903	8.583	8.583
	25 ug/ml PolyIC	227.371	219.352	263.561	94.479	84.863	87.587	220.044	216.344	244.08	173.246	161.975	177.391	67.168	83.69	81.601	139.297	138.963	158.362	235.616	271.443	254.495		130.73	163.286	141.469												19.64	15.08	21.505		9.114	11.826	11.192
	25 ug/ml PolyIC + Lipo	291.568	293.517	269.959	309.925	331.056	341.601	624.739	474.919	486.475	249.053	190.489	135.695	346.668	310.431	343.04	589.169	469.72	337.915	647.58	598.711	553.48		527.136	511.405	480.32												535.778	451.48	603.679		8.583	1532.1	791.079
	Lipo	7.788	7.788	7.788	7.788	7.788	7.788	7.788	7.788	7.788	13.199	8.583	10.68	8.583	8.583	8.583	8.583	8.583	8.583	7.788	7.788	7.875		8.583	10.422	8.583												7.788	7.788	7.788		8.583	8.583	8.583
	1 ug/ml PolyIC group_Ordinary one-way ANOVA
	Tukey's multiple comparisons test	Mean Diff.	95.00% CI of diff.	Below threshold?	Summary	Adjusted P Value
	Ctrls vs. P1	27.08	-68.26 to 122.4	No	ns	0.8676
	5 ug/ml PolyIC group_Ordinary one-way ANOVA
	Tukey's multiple comparisons test	Mean Diff.	95.00% CI of diff.	Below threshold?	Summary	Adjusted P Value
	Ctrls vs. P1	-5.475	-93.77 to 82.82	No	ns	0.9983
	25 ug/ml PolyIC group_Ordinary one-way ANOVA
	Tukey's multiple comparisons test	Mean Diff.	95.00% CI of diff.	Below threshold?	Summary	Adjusted P Value
	Ctrls vs. P1	-41.76	-109.0 to 25.48	No	ns	0.3492
	25 ug/ml PolyIC + Lipo group_Ordinary one-way ANOVA
	Tukey's multiple comparisons test	Mean Diff.	95.00% CI of diff.	Below threshold?	Summary	Adjusted P Value
	Ctrls vs. P1	-197.8	-479.9 to 84.38	No	ns	0.2486
IFNL1
		Ctrls																		P1																		TLR3-/- pt
	NS	9.988	9.988	9.988	9.988	9.988	9.988	9.988	9.988	9.988	13.556	13.556	13.556	13.556	13.556	13.556	13.556	13.556	13.556	9.988	10.712	9.988		13.556	13.556	13.556												9.988	9.988	9.988		13.556	13.556	13.556
	1 ug/ml PolyIC	108.629	105.277	105.796	55.655	51.631	47.52	84.574	75.199	78.766	43.252	40.779	43.698	16.358	16.358	17.445	19.055	25.78	21.427	70.955	70.341	60.245		29.743	22.723	24.261												9.988	9.988	9.988		13.556	13.556	13.556
	5 ug/ml PolyIC	95.176	106.313	111.174	52.645	48.556	50.952	102.4	100.55	93.537	59.87	65.515	67.299	30.23	21.947	33.356	44.585	43.92	44.142	84.86	96.262	100.019		34.068	34.776	35.481												9.988	9.988	9.988		13.556	13.556	13.556
	25 ug/ml PolyIC	100.816	100.816	110.667	57.307	51.292	50.952	80.234	88.823	88.543	69.462	85.019	84.65	34.068	26.782	28.271	57.405	67.102	76.977	94.358	103.974	96.803		54.07	74.88	81.681												18.582	9.988	11.104		13.556	19.586	18.521
	25 ug/ml PolyIC + Lipo	141.342	153.17	153.17	240.088	220.889	185.26	288.662	281.737	295.813	230.271	167.784	186.667	254.625	253.237	423.584	443.295	475.868	442.638	398.73	432.989	490.666		909.339	886.052	850.635												312.991	364.741	368.905		55.327	58.847	1205.35
	Lipo	9.988	9.988	9.988	9.988	9.988	9.988	9.988	9.988	9.988	13.556	13.556	13.556	13.556	13.556	13.556	13.556	13.556	13.556	9.988	9.988	9.988		13.556	13.556	13.556												9.988	9.988	9.988		13.556	13.556	13.556
	1 ug/ml PolyIC group_Ordinary one-way ANOVA
	Tukey's multiple comparisons test	Mean Diff.	95.00% CI of diff.	Below threshold?	Summary	Adjusted P Value
	Ctrls vs. P1	6.8	-25.69 to 39.29	No	ns	0.9411
	5 ug/ml PolyIC group_Ordinary one-way ANOVA
	Tukey's multiple comparisons test	Mean Diff.	95.00% CI of diff.	Below threshold?	Summary	Adjusted P Value
	Ctrls vs. P1	0.8761	-30.74 to 32.50	No	ns	0.9998
	25 ug/ml PolyIC group_Ordinary one-way ANOVA
	Tukey's multiple comparisons test	Mean Diff.	95.00% CI of diff.	Below threshold?	Summary	Adjusted P Value
	Ctrls vs. P1	-14.34	-39.63 to 10.95	No	ns	0.4286
	25 ug/ml PolyIC + Lipo group_Ordinary one-way ANOVA
	Tukey's multiple comparisons test	Mean Diff.	95.00% CI of diff.	Below threshold?	Summary	Adjusted P Value
	Ctrls vs. P1	-392.6	-659.0 to -126.2	Yes	**	0.0019
IL-6
		Ctrls																		P1																		TLR3-/- pt
	NS	223.424	185.845	193.825	78.453	63.164	56.368	335.34	335.141	327.263	339.105	310.514	314.015	83.227	73.977	75.193	206.902	186.245	189.592	253.407	172.12	163.113	483.138	508.722	489.82													56.724	50.986	44.713	88.069	98.058	95.216
	1 ug/ml PolyIC	25696	23921.3	17818.4	6131.66	5798.95	5283.74	5735.67	4775.37	4931.28	9912.31	9119.25	6630.66	1412.69	2095.92	2535.3	1503.14	1573.71	1416.44	1644.73	1884.99	1766.09	1274.9	894.755	850.785													82.583	78.97	72.792	116.196	106.719	132.939
	5 ug/ml PolyIC	40270.1	34185.7	27276	13837.9	13042.4	14271.8	16957	15572.6	17932.7	14133.7	14704.5	14746	8839.48	6699.78	10012.7	8910.45	9979.54	8185.21	3870.22	5094.17	4449.09	2056.42	2484.56	3351.35													143.641	137.831	128.747	171.009	147.833	198.978
	25 ug/ml PolyIC	56793.9	55803.4	52707.3	41252.5	36663.5	33073.2	38228.5	40489.6	41843.1	45124.8	53023.5	68470.6	25533.8	19425.9	50533.2	15237	29094.7	21927.5	13275.1	15657	15017.2	10507.1	11950.4	12826.1													606.079	400.997	442.542	327.556	265.345	417.112
	25 ug/ml PolyIC + Lipo	32924.7	32786.5	36206.3	13632.1	17414.6	18299.4	30548.3	35310.8	20096.9	13235.1	10821	5718.66	14147.6	13413.5	8956.49	13157.8	11629.1	6782.93	19152.9	13363.8	8309.3	11160.6	10296.9	6557.22													1308.72	1334.6	1421.17	3.291	2.991	1823.13
	Lipo	225.613	179.745	176.899	47.126	44.964	37.14	252.362	242.333	262.454	356.718	301.96	351.672	69.489	84.876	74.408	186.019	173.122	174.009	138.442	153.984	182.701	408.291	497.72	464.228													40.054	35.057	37.362	96.062	100.854	101.638
	1 ug/ml PolyIC group_Ordinary one-way ANOVA
	Tukey's multiple comparisons test	Mean Diff.	95.00% CI of diff.	Below threshold?	Summary	Adjusted P Value
	Ctrls vs. P1	6186	-748.1 to 13120	No	ns	0.0941
	5 ug/ml PolyIC group_Ordinary one-way ANOVA
	Tukey's multiple comparisons test	Mean Diff.	95.00% CI of diff.	Below threshold?	Summary	Adjusted P Value
	Ctrls vs. P1	12536	4080 to 20991	Yes	**	0.0018
	25 ug/ml PolyIC group_Ordinary one-way ANOVA
	Tukey's multiple comparisons test	Mean Diff.	95.00% CI of diff.	Below threshold?	Summary	Adjusted P Value
	Ctrls vs. P1	27085	13564 to 40606	Yes	****	<0.0001
	25 ug/ml PolyIC + Lipo group_Ordinary one-way ANOVA
	Tukey's multiple comparisons test	Mean Diff.	95.00% CI of diff.	Below threshold?	Summary	Adjusted P Value
	Ctrls vs. P1	7142	-2650 to 16934	No	ns	0.2181
CCL3
		Ctrls																		P1																		TLR3-/- pt
	NS	44.774	44.774	44.774	44.774	44.774	44.774	44.774	44.774	44.774	8.231	7.484	7.981	7.856	7.856	7.238	7.732	6.388	8.043	44.774	44.774	44.774	8.357	7.794	7.484													44.774	44.774	44.774	7.115	7.238	7.361
	1 ug/ml PolyIC	812.101	736.947	574.366	209.388	210.473	123.495	83.299	88.681	78.774	357.685	305.431	130.485	14.751	26.744	31	12.143	11.339	8.357	44.774	44.774	44.774	10.48	9.247	8.737													44.774	44.774	44.774	7.981	7.115	7.176
	5 ug/ml PolyIC	1463.87	1496.7	1383.71	530.93	410.239	486.547	339.895	258.169	324.995	2107.11	1605.66	1889.92	140.919	184.676	343.556	39.079	84.929	92.366	56.795	72.818	101.502	17.015	25.043	52.788													44.774	44.774	44.774	8.106	7.856	7.422
	25 ug/ml PolyIC	2488.38	2644.51	2583.35	1563.07	1366.94	1129.38	753.939	839.067	824.739	5421.89	5065.89	5983.43	1455.08	1337.56	1734.31	274.066	433.929	535.222	342.205	226.338	192.182	285.726	438.7	470.006													44.774	44.774	44.774	7.608	7.732	7.361
	25 ug/ml PolyIC + Lipo	1409.48	1676.15	1470.97	738.672	779.327	1035.35	908.951	1166.34	817.487	409.834	314.643	61.258	1041.8	661.763	495.221	150.644	82.348	90.714	479.513	456.031	371.447	142.181	110.475	105.27													49.335	55.335	44.774	19.114	11.606	20.07
	Lipo	44.774	44.774	44.774	44.774	44.774	44.774	44.774	44.774	44.774	7.608	9.504	7.608	6.268	8.106	6.388	7.794	7.238	7.361	44.774	44.774	44.774	6.75	7.856	7.299													44.774	44.774	44.774	6.993	7.238	7.67
	1 ug/ml PolyIC group_Ordinary one-way ANOVA
	Tukey's multiple comparisons test	Mean Diff.	95.00% CI of diff.	Below threshold?	Summary	Adjusted P Value
	Ctrls vs. P1	184.8	-51.39 to 421.1	No	ns	0.1685
	5 ug/ml PolyIC group_Ordinary one-way ANOVA
	Tukey's multiple comparisons test	Mean Diff.	95.00% CI of diff.	Below threshold?	Summary	Adjusted P Value
	Ctrls vs. P1	678.1	23.51 to 1333	Yes	*	0.0401
	25 ug/ml PolyIC group_Ordinary one-way ANOVA
	Tukey's multiple comparisons test	Mean Diff.	95.00% CI of diff.	Below threshold?	Summary	Adjusted P Value
	Ctrls vs. P1	1698	69.51 to 3327	Yes	*	0.0384
	25 ug/ml PolyIC + Lipo group_Ordinary one-way ANOVA
	Tukey's multiple comparisons test	Mean Diff.	95.00% CI of diff.	Below threshold?	Summary	Adjusted P Value
	Ctrls vs. P1	462	-13.44 to 937.5	No	ns	0.0593

## Sheet: S Figure 5B 5D
S Figure 5B
		IFNB
			Ctrls						P1						TLR3-/- pt						IFNAR1-/- pt
		NS	0.00257977	0.00277907	0.00227152	0.00366288	0.0049801	0.00756762	0.00409047	0.00433068					0.002223	0.00265678					0.00134541	0.0016828
		pIC 2h	0.209868	0.187709	0.359864	0.525972	0.0180356	0.0140187	0.0372411	0.0400334					0.00104409	0.00292254					0.00720555	0.0064121
		pIC 4h	0.391021	0.403766	0.999522	1.65541	0.0482208	0.0488516	0.198766	0.221639					0.00481064	0.00588542					0.0261209	0.0296286
		IFNL1
			Ctrls						P1						TLR3-/- pt						IFNAR1-/- pt
		NS	0.00469503	0.00141747	0.00505906	0.00467304	0.00367568	0.00243281	0.0572289	0.098162					0.00169653	0.00186629
		pIC 2h	0.207433	0.142742	0.542155	0.580694	0.0256056	0.0281839	0.0930137	0.0872222					0.00175294	0.0016763					0.00474853	0.00331283
		pIC 4h	0.320439	0.26531	2.23831	2.3402	0.0814945	0.0825439	0.67565	0.725069					0.00526469	0.00386705					0.0192582	0.0207342
		MX1
			Ctrls						P1						TLR3-/- pt						IFNAR1-/- pt
		NS	6.69073	6.80066	15.8013	16.5802	3.31702	3.41471	17.2192	18.3019					1.18335	1.31447					0.0406732	0.0503847
		pIC 2h	5.99324	5.8047	19.9409	19.0941	3.54493	3.84285	21.8463	22.9389					1.21937	1.4654					0.0636111	0.0566271
		pIC 4h	40.9399	41.7187	91.2471	94.7981	15.1153	16.6625	39.1549	41.9738					1.62307	1.66348					0.0994222	0.0926247
		IFIT1
			Ctrls						P1						TLR3-/- pt						IFNAR1-/- pt
		NS	12.0158	11.3825	12.9884	12.95	6.52529	6.56028	16.8918	17.6932					4.409	4.71258					0.606969	0.540518
		pIC 2h	5.99324	5.8047	19.9409	19.0941	3.54493	3.84285	21.8463	22.9389					1.21937	1.4654					0.0636111	0.0566271
		pIC 4h	98.6914	111.746	191.411	200.15	28.0234	29.3516	77.5353	77.0423					5.09326	5.27748					4.4873	4.45347
		ISG15
			Ctrls						P1						TLR3-/- pt						IFNAR1-/- pt
		NS	2.53559	2.28109	2.97932	2.73197	3.65835	3.20511	5.95355	5.71556					1.76761	1.63008					0.207278	0.200433
		pIC 2h	5.99324	5.8047	19.9409	19.0941	3.54493	3.84285	21.8463	22.9389					1.21937	1.4654					0.0636111	0.0566271
		pIC 4h	13.868	10.6048	14.1438	14.9097	8.41108	7.83504	16.9672	13.962					1.80777	1.50963					0.418194	0.414971
S Figure 5D
		MX1
			Ctrls						P1						TLR3-/- pt						IFNAR1-/- pt
		NS	11.4888	11.2368	15.2337	28.5934	5.26558	5.35643	31.3888	32.1431					2.02287	2.13714					0.0761766	0.0789947
		IFN-a2b	175.763	177.889	257.695	260.074	188.582	192.141	129.466	124.093					114.798	117.148					0.123968	0.107494
		IFIT1
			Ctrls						P1						TLR3-/- pt						IFNAR1-/- pt
		NS	16.6477	14.3193	18.0066	18.8012	7.54124	8.43925	23.5949	23.3135					5.81121	6.01302					0.744015	0.76114
		IFN-a2b	218.424	190.651	287.39	278.415	211.374	209.727	172.756	171.093					147.764	149.799					0.731113	0.698726

## Sheet: Figure 6 raw values
Figure 6C
		Ctrls												TLR3-/- pt												IFNAR1-/- pt												P1
No IFNbeta pretreatment	NI	1	1	1	1	1	1	1	1	1	1	1	1	1	1	1	1									1	1	1	1									1	1	1	1
	12h	1	1	1	1	1	1	1	1	1	1	1	1	1	1	1	1									1	1	1	1									1	1	1	1
	24h	1	251.189	1	1	164.965	251.189	398.107	3162.28	4328.76	1000	2511.89	10000	31622.8	3981.07	231013	316228									39810.7	50118.7	398107	1000000									100000	4328.76	3981.07	56234.1
	48h	1	3162278	18547812	1	571159	142946	6.97831e+06	204336	562341	432876	56234.1	251189	2510000000	705000000	14295000000	31623000000									3160000000	3160000000	20434000000	31623000000									43287613	31622777	3162277660	5623413252
	72h	1	215000000	5011.87	1	705000000	1429.46	3162277660	3162277660	3162277660	1778279410	3162277660	3981071706	3160000000	31622.8	56234000000	316230000000									3160000000	3160000000	316230000000	489390000000									3160000000	433000000	3162277660	10000000000
		Ctrls												TLR3-/- pt												IFNAR1-/- pt												P1
No IFNbeta pretreatment_Log	NI	0	0	0	0	0	0	0	0	0	0	0	0	0	0	0	0									0	0	0	0									0	0	0	0
	12h	0	0	0	0	0	0	0	0	0	0	0	0	0	0	0	0									0	0	0	0									0	0	0	0
	24h	0	2.4	0	0	2.21739	2.4	2.6	3.5	3.63636	3	3.4	4	4.5	3.6	5.36364	5.5									4.6	4.7	5.6	6									5	3.63636	3.6	4.75
	48h	0	6.5	7.26829	0	5.75676	5.15517	6.84375	5.31034	5.75	5.63636	4.75	5.4	9.39967	8.84819	10.1552	10.5									9.49969	9.49969	10.3104	10.5									7.63636	7.5	9.5	9.75
	72h	0	8.33244	3.7	0	8.84819	3.15517	9.5	9.5	9.5	9.25	9.5	9.6	9.49969	4.5	10.75	11.5									9.49969	9.49969	11.5	11.6897									9.49969	8.63649	9.5	10
	24h group_Ordinary one-way ANOVA
	Tukey's multiple comparisons test	Mean Diff.	95.00% CI of diff.	Below threshold?	Summary	Adjusted P Value
	Ctrls vs. P1	-1.984	-3.934 to -0.03358	Yes	*	0.0453
	48h group_Ordinary one-way ANOVA
	Tukey's multiple comparisons test	Mean Diff.	95.00% CI of diff.	Below threshold?	Summary	Adjusted P Value
	Ctrls vs. P1	-3.732	-6.739 to -0.7259	Yes	*	0.0118
Figure 6D_VSV
		Ctrls												P1												TLR3-/-												IFNAR1-/-
	NS	1	1	1	1	1	1	1	1	1	1	1	1	1	1	1	1									1	1	1	1									1	1	1	1
	12h	1	1	7498.94	3162.28	56234.1	177828	562.341	3162.28	204336	264897	20433.6	17782.8	4328.76	3162.28	1	1000									398000000	231000000	3160000000	3160000000									1000000000	700000000	3160000000	3160000000
	24h	3160000000	3160000000	3160000000	3160000000	3160000000	3160000000	56234133	316000000	67575184	10000000	3160000000	3160000000	3160000000	3160000000	49851062	562341									3160000000	3160000000	3160000000	3160000000									3160000000	3160000000	3160000000	3160000000
	48h	3160000000	3160000000	3160000000	3160000000	3160000000	3160000000	3160000000	3160000000	3160000000	3160000000	3160000000	3160000000	3160000000	1000000000	3160000000	3160000000									3160000000	1000000000	3160000000	3160000000									3160000000	3160000000	3160000000	3160000000
Figure 6E_MeV
		Ctrls												P1												TLR3-/-												IFNAR1-/-
	NS	1	1	1	1	1	1	1	1	1	1	1	1	1	1	1	1									1	1	1	1									1	1	1	1
	24h	1	1	1	316.228	316.228	3162.28	1	1	316.228	699.564	3981.07	17782.8	398.107	142.946	3162.28	489.39									204336	31622.8	63095.7	196842									1778279	31622.8	2371374	1000000
	48h	31622.8	2511886	316228	316228	1000000	23101297	316228	2511886	3.16228e+06	2310130	31622777	3160000000	316000000	1968419	178000000	1429461									3160000000	316000000	398000000	3160000000									3160000000	31622777	3160000000	3160000000
	72h	17782794	316000000	1000000000	3160000000	3160000000	3160000000	316000000	3160000000	3162277660	3160000000	3160000000	3160000000	3160000000	3160000000	3160000000	3160000000									3160000000	3160000000	3160000000	3160000000									3160000000	3160000000	3160000000	3160000000
Figure 6F_IAV
		Ctrls						P1						TLR3-/-						IFNAR1-/-
	1h	26666.7	16666.7	16666.7	13333.3	3333.33	26666.7	6666.67	26666.7					16666.7	10000					6666.67	6666.67
	8h	5333.33	2000	36666.7	13333.3	10000	23333.3	6666.67	33333.3					16666.7	13333.3					6666.67	6666.67
	12h	1666.67	1333.33	13333.3	6666.67	66666.7	26666.7	1666.67	50000					3000	366667					13333.3	40000
	24h	1000	1000	1666.67	13333.3	26666.7	26666.7	1000	33333.3					2666.67	266667					3666.67	533333
	36h	133.333	266.667	166.667	5000	16666.7	6666.67	233.333	6666.67					533.333	3333.33					466.667	20000
Figure 6G_EMCV
		Ctrls												P1												TLR3-/-												IFNAR1-/-
	NI	0.001						0.001						0.001		0.001										0.001		0.001										0.001		0.001
	12h	0.00474882	0.0034062	1.02439	1.06992	0.0150601	0.0151299	0.00305678	0.000949618	3.08885	4.06516	0.0104972	0.00889822	1.98766	1.87448	0.715513	0.882949									9.92166	10.7673	11.7603	6.94467									147.823	138.695	105.062	43.1597
	24h	0.0134889	0.0115665	1.05238	0.996252	0.0199215	0.0230367	0.00353371	0.00528082	0.697181	0.991477	0.0217094	0.0130168	2.47621	2.65487	4.07008	1.58042									300.828	298.783	491.681	519.297									24911.8	24734.7	5024.28	20241.6
	48h	0.00016823	0.00012732	16.8105	14.4039	0.00063086	0.00057261	0.000415639	0.000173577	29.1146	31.3431	0.000411993	0.00094596	1.39111	1.31958	1.90504	2.20852									1937.07	1948.38	1937.58	2094.11									120531	124249	184176	177959
Figure 6H
			Ctrl	P1				Ctrl	P1
	Exon 2-3	Replicate 1	0.00115202	0.00072766		Exon 9-10	Replicate 1	0.0015582	0.00072766
		Replicate 2	0.00104552	0.00011546			Replicate 2	0.00042949	0.00011546
Figure 6J
		H9								P1								TLR3-/- pt								IFNAR1-/- pt
No IFNbeta pretreatment (4 batches)	2h	1		1		1		1		1		1		1		1		1		1		1		1						1		1
	16h	1		1		1		1		3097.29		1371.5		116		1		889.64		216.938		1		1						1		1
	24h	1170.31		398.107		1		1		1.68706e+06		30535.2		2323		996		6.63251e+06		44369.3		1580.5		1991.04						889.64		658.114
	48h	187157		37703.2		7305.42		1991.04		1588286137		1581638830		1581420001		615506		1602782636		1631138830		5199		82655						4.30985e+08		4.25281e+06
	72h	5.8482e+07		3.87277e+06		817000		4091550		3162277660		3162277660		3162277660		3246479069		1706733152		2578769988		3162277660		13260000000						3162277660		1.43624e+10
		Ctrl								P1								TLR3-/- pt								IFNAR1-/- pt
No IFNbeta pretreatment (4 batches)_log	2h	0		0		0		0		0		0		0		0		0		0		0		0						0		0
	16h	0		0		0		0		3.49098		3.1372		2.06446		0		2.94921		2.33634		0		0						0		0
	24h	3.0683		2.6		0		0		6.22713		4.4848		3.36605		2.99826		6.82168		4.64708		3.19879		3.29908						2.94921		2.8183
	48h	5.27221		4.57638		3.86365		3.29908		9.20093		9.19911		9.19905		5.78923		9.20487		9.21249		3.71592		4.91727						8.63446		6.62868
	72h	7.76702		6.58802		5.91222		6.61189		9.5		9.5		9.5		9.51141		9.23217		9.41141		9.5		10.1225						9.5		10.1572
	72h group_Ordinary one-way ANOVA
	Tukey's multiple comparisons test	Mean Diff.	95.00% CI of diff.	Below threshold?	Summary	Adjusted P Value
	Ctrl vs. P1	-2.783	-3.852 to -1.714	Yes	****	<0.0001
Figure 6K
		Ctrl						P1						TLR3-/- Pt
	NI	79.9218	92.6761	127.402	96.7849	108.789	94.4263	96.7059	103.041	100.253	108.724	113.085	78.1913	140.398	60.4305	99.1718	99.439	96.9003	103.661
	24h	71.2596	87.0218	77.2406	61.0734	70.8734	84.8212	101.559	89.1481	121.919	76.7303	91.1434	87.9792	77.0403	66.3757	78.2753	64.788	64.5248	61.8244
	48h	89.0978	67.973	82.6199	81.2477	80.0928	72.7888	114.965	109.252	127.782	91.5905	84.3011	83.675	60.6942	73.2155	60.0495	56.7965	58.2756	60.8262
	72h	73.4472	91.2545	69.9474	64.3696	74.8168	78.3073	119.705	133.012	117.824	95.6397	103.614	86.3046	57.7806	74.3244	59.1049	52.7448	50.5813	51.6779
	96h	76.3421	81.6175	81.4985	69.5684	69.0385	47.6375	120.701	125.603	94.9338	84.4973	73.7529	93.3754	50.85	49.7165	30.1929	40.2089	39.607	25.9283
	24h_group_Ordinary one-way ANOVA
	Tukey's multiple comparisons test	Mean Diff.	95.00% CI of diff.	Below threshold?	Summary	Adjusted P Value
	Ctrl vs. P1	-19.36	-36.31 to -2.415	Yes	*	0.0245
	48h_group_Ordinary one-way ANOVA
	Tukey's multiple comparisons test	Mean Diff.	95.00% CI of diff.	Below threshold?	Summary	Adjusted P Value
	Ctrl vs. P1	-22.96	-40.69 to -5.226	Yes	*	0.0112
	72h_group_Ordinary one-way ANOVA
	Tukey's multiple comparisons test	Mean Diff.	95.00% CI of diff.	Below threshold?	Summary	Adjusted P Value
	Ctrl vs. P1	-33.99	-52.55 to -15.44	Yes	***	0.0007
	96h_group_Ordinary one-way ANOVA
	Tukey's multiple comparisons test	Mean Diff.	95.00% CI of diff.	Below threshold?	Summary	Adjusted P Value
	Ctrl vs. P1	-27.86	-50.38 to -5.342	Yes	*	0.0151
Figure 6L
			Ctrl	RIPK3 KO				Ctrl	RIPK3 KO
	Exon 2-3	Replicate 1	0.024863	0.00555787		Exon 9-10	Replicate 1	0.01059	0.00320548
		Replicate 2	0.0194429	0.00728686			Replicate 2	0.0200768	0.0035797
		Replicate 3	0.0130985	0.0183446			Replicate 3	0.0146515	0.00541482
Figure 6M
		Ctrl			RIPK3 KO			TLR3-/-
	2h	1	45.123	1	1	83.4716	1	1	1
	16h	1	93.1093	1	89.414	1068.29	1	350.282	210.04
	24h	1	1568.33	334	7811.71	27474.2	1	13541.2	33969
	48h	210849	1.42989e+06	6.97628e+06	2511886432	1446606599	2333333333	2837082046	3161518667
	72h	3162277660	1057239263	2666666667	3162277660	2810518667	3000000000	3162277660	3161518667
log		Ctrl			RIPK3 KO			TLR3-/-
	2h	0	1.6544	0	0	1.92154	0	0	0
	16h	0	1.96899	0	1.95141	3.02869	0	2.54442	2.3223
	24h	0	3.19544	2.52375	3.89275	4.43893	0	4.13166	4.53108
	48h	5.32397	6.1553	6.84362	9.4	9.16035	9.36798	9.45287	9.4999
	72h	9.5	9.02417	9.42597	9.5	9.44879	9.47712	9.5	9.4999
	48h_group_Ordinary one-way ANOVA
	Tukey's multiple comparisons test	Mean Diff.	95.00% CI of diff.	Below threshold?	Summary	Adjusted P Value
	Ctrl vs. RIPK3 KO	-3.202	-4.500 to -1.904	Yes	**	0.0011
Figure 6N
		Ctrl						RIPK3 KO						TLR3-/- Pt
	NI	101.233	91.6255	130.244	98.5786	113.649	87.7727	116.533	84.7001	92.6975	108.073	126.902	65.0253	111.479	112.466	84.8779
	24h	60.4068	65.6278	69.5408	75.9296	86.3281	90.6091	69.7211	72.989	83.498	125.656	116.808	64.2135	36.765	36.0153	35.5713
	48h	68.7712	67.9238	103.961	26.7154	36.0692	92.278	105.98	113.238	98.3183	128.13	60.6941	73.7751	40.3378	37.3856	48.9798
	72h	69.3382	51.8473	45.2989	28.823	37.9558	39.6708	130.181	119.608	100.218	46.1502	57.6037	57.9813	52.9334	36.7815	42.2461
	96h	50.8557	16.1338	16.1681	32.7394	35.9506	36.8652	156.928	126.845	64.6673	46.6831	53.5816	59.874	40.6061	22.8909	68.093
	24h_group_Ordinary one-way ANOVA
	Tukey's multiple comparisons test	Mean Diff.	95.00% CI of diff.	Below threshold?	Summary	Adjusted P Value
	Ctrl vs. RIPK3 KO	-14.07	-42.52 to 14.37	No	ns	0.4115
	48h_group_Ordinary one-way ANOVA
	Tukey's multiple comparisons test	Mean Diff.	95.00% CI of diff.	Below threshold?	Summary	Adjusted P Value
	Ctrl vs. RIPK3 KO	-30.74	-70.07 to 8.601	No	ns	0.1349
	72h_group_Ordinary one-way ANOVA
	Tukey's multiple comparisons test	Mean Diff.	95.00% CI of diff.	Below threshold?	Summary	Adjusted P Value
	Ctrl vs. RIPK3 KO	-39.8	-78.49 to -1.108	Yes	*	0.0437
	96h_group_Ordinary one-way ANOVA
	Tukey's multiple comparisons test	Mean Diff.	95.00% CI of diff.	Below threshold?	Summary	Adjusted P Value
	Ctrl vs. RIPK3 KO	-53.31	-102.7 to -3.882	Yes	*	0.0345

## Sheet: S Figure 6A and 6J
S Figure 6A
		IFN-B
		Ctrls						P1						TLR3-/- pt						IFNAR1-/- pt
	NS	0.00460892	0.00469287	0.00526335	0.00491418	0.00174701	0.00216816	0.00712464	0.00504019					0.0034877	0.00222112					0.00082393	0.00071318
	HSV-1	0.0408454	0.0677061	0.105314	0.139002	0.109403	0.0591843	0.180861	0.188415					0.048891	0.0653516					0.110141	0.162991
		IFNL1
		Ctrls						P1						TLR3-/- pt						IFNAR1-/- pt
	NS	0.00201593	0.00143861	0.00053424	0.00053424	0.00255769	0.00285546	0.00495036	0.00454267					undetectable	undetectable					undetectable	undetectable
	HSV-1	0.0311447	0.0355221	0.115849	0.114502	0.130405	0.128487	0.0700293	0.0532568					0.0504376	0.0359352					0.0600863	0.0311381
S Figure 6J
		no IFNB Pretreatment
		H9		RIPK3-/-		TLR3-/- pt		IFNAR1-/- pt
	2h	1	1	1	1	1	1	1	1
	16h	1	1	177.828	1	699.564	1	1	1
	24h	1	1	5623.41	10000	3981.07	23101.3	2310.13	1000
	48h	421697	1	2511886432	2511886432	2511886432	3162277660	2.37137e+07	316228
	72h	3162277660	3162277660	3162277660	3162277660	3162277660	3162277660	3.16228e+07	1649648074
		IFNB Pretreatment
		H9		RIPK3-/-		TLR3-/- Pt		IFNAR1-/-
	2h	1	1	1	1	1	1	1	1
	16h	1	1	1	1	1	1	1	1
	24h	1	1	1	1	1	0	1778.28	3162.28
	48h	33598.2	1	1	1429.46	1	1	231013	74989.4
	72h	3162.28	25118.9	1	177828	3162.28	231.013	2.51189e+06	1000000000
